# Supplementary material for: Receptor-like kinase SlRLK-like positively regulates sugar accumulation and fruit ripening in tomato
Source: Front Plant Sci. 2025 Aug 20;16:1649082. doi: 10.3389/fpls.2025.1649082 (PMC12406564; doi:10.3389/fpls.2025.1649082)
Supplement: Supplementary file 6 [file Table1.xlsx]

## Sheet: Sheet1
gene	5'-3'
qE4 F	GACCACTCTAAATCGCCAGG
qE4 R	TTCCTGAGCGGTATTGCTTT
qE8 F	GCAACCACAGTGAAAGACCACAC
qE8 R	CGGGACAATGCAGAAGTTCCATC
qSAMS1 F	AGGCAGGCTGCAAAGAGTATCG
qSAMS1 R	GGCACACCGATGGCATAAGATACC
qSAMS2 F	ACCAAGGTCGACAGAAGTGGAG
qSAMS2 R	ACCTTCTGGCAAGACCGTTAGC
qSAMS3 F	ACTTGCTCGCCGCTGTATTGTG
qSAMS3 R	ACGGAAAGTGGTTCAGCCACAC
qSAMS4 F	ACCAAGGCCAAGGTGGACTATGAG
qSAMS4 R	TGAAGTGAAGCCAATGCCTCTGC
qACS2 F	GTCTCGCCTGGATCTTCGTTTG
qACS2 R	GCGAGCGCAATATCAACCGTTC
qACS4 F	CGCACTTGCAAGGATTCGGATG
qACS4 R	AGGTTGTTCCTCTTCCATTGTGC
qPDS F	GAGTGGATATCTCGCAGCGACTC
qPDS R	CGTTGCTAGTTCCTTCATCGTTGC
qPSY1 F	ATGAGGCAGAGAAAGGCGTGAC
qPSY1 R	TGCGGTACAAGACCAAAGATGCC
qSlRLK-like F	CTTGGCTCTCTACTTCTCCTTC
qSlRLK-like R	GTTTAGGTCTGCGAGTGAAATC
SlRLK-like-GUS F	TGATTACGCCAAGCTCTCTCCCTACACGGTCAAGTCTG
SlRLK-like-GUS R	GCAGGCATGCAAGCTTGTGCGATTGAAGCAAAACGG
TRV-RLK-like F	CTCCATGGGGATCCGATGGCGACTCTTTCTTCCACC
TRV-RLK-like R	AGACGCGTGAGCTCGGATTACGAACTTGTACTTAGAGGGG
TRV-ACS2 F	CTCCATGGGGATCCGAAAGGTTTGATTTTGACCAATCCA
TRV-ACS2 R	AGACGCGTGAGCTCGATTAACGACATCGTCGTTAAAAGAA
TRV-SAMS4 F	CTCCATGGGGATCCGAGTGTGGTCGCTGCAGGA
TRV-SAMS4 R	AGACGCGTGAGCTCGAGCTTTAGGCTTGAGGGCCT
TRV-PSY1 F	CTCCATGGGGATCCGATGTCTGTTGCCTTGTTATGGG
TRV-PSY1 R	AGACGCGTGAGCTCGATTGGTAGATCTCAGTTGCCTC
RLK-like-pPR3-N F	TTTAATTTGCGGCCGATGGCGACTCTTTCTTCCACC
RLK-like-pPR3-N R	TATAGGGCGAATTGGTCACAGCTTATTAGATGACAGTTGG
RLK-like-pBT3-STE F	ATTCGATATCAAGCTATGGCGACTCTTTCTTCCACC
RLK-like-pBT3-STE R	CGGTATCGATAAGCTTCACAGCTTATTAGATGACAGTTGG
ACS2-pPR3-N F	TTTAATTTGCGGCCGATGGGATTTGAGATTGCAAAGACC
ACS2-pPR3-N R	TATAGGGCGAATTGGCTTAACGAACTAATGGTGAGGGAGG
ACS2-pBT3-STE F	ATTCGATATCAAGCTATGGGATTTGAGATTGCAAAGACC
ACS2-pBT3-STE R	CGGTATCGATAAGCTCTTAACGAACTAATGGTGAGGGAGG
SAMS4-pPR3-N F	TTTAATTTGCGGCCGATGGAGACTTTCTTGTTCACCTCAG
SAMS4-pPR3-N R	TATAGGGCGAATTGGTCAAGCTTTAGGCTTGAGGGCC
SAMS4-pBT3-STE F	ATTCGATATCAAGCTATGGAGACTTTCTTGTTCACCTCAG
SAMS4-pBT3-STE R	CGGTATCGATAAGCTTCAAGCTTTAGGCTTGAGGGCC
PSY1-pPR3-N F	TTTAATTTGCGGCCGATGTCTGTTGCCTTGTTATGGGT
PSY1-pPR3-N R	TATAGGGCGAATTGGTTATCTTTGAAGAGAGGCAGTTTTT
PSY1-pBT3-STE F	ATTCGATATCAAGCTATGTCTGTTGCCTTGTTATGGGT
PSY1-pBT3-STE R	CGGTATCGATAAGCTTTATCTTTGAAGAGAGGCAGTTTTT
RLK-like-YFPC F	ACGAATTCGAGCTCGATGGCGACTCTTTCTTCCACC
RLK-like-YFPC R	CTAGAGGATCCCCGGTCACAGCTTATTAGATGACAGTTGG
RLK-like-YFPN F	CGGTACCCGGGGATCATGGCGACTCTTTCTTCCACC
RLK-like-YFPN R	CGACTCTAGAGGATCTCACAGCTTATTAGATGACAGTTGG
ACS2-YFPC F	ACGAATTCGAGCTCGATGGGATTTGAGATTGCAAAGACC
ACS2-YFPC R	CTAGAGGATCCCCGGTTAACGAACTAATGGTGAGGGAGG
ACS2-YFPN F	CGGTACCCGGGGATCATGGGATTTGAGATTGCAAAGACC
ACS2-YFPN R	CGACTCTAGAGGATCTTAACGAACTAATGGTGAGGGAGG
SAMS4-YFPC F	ACGAATTCGAGCTCGATGGAGACTTTCTTGTTCACCTCAG
SAMS4-YFPC R	CTAGAGGATCCCCGGTCAAGCTTTAGGCTTGAGGGCC
SAMS4-YFPN F	CGGTACCCGGGGATCATGGAGACTTTCTTGTTCACCTCAG
SAMS4-YFPN R	CGACTCTAGAGGATCTCAAGCTTTAGGCTTGAGGGCC
PSY1-YFPC F	ACGAATTCGAGCTCGATGTCTGTTGCCTTGTTATGGGT
PSY1-YFPC R	CTAGAGGATCCCCGGTTATCTTTGAAGAGAGGCAGTTTTT
PSY1-YFPN F	CGGTACCCGGGGATCATGTCTGTTGCCTTGTTATGGGT
PSY1-YFPN R	CGACTCTAGAGGATCTTATCTTTGAAGAGAGGCAGTTTTT
RLK-like-GFP F	ACGAATTCGAGCTCGATGGCGACTCTTTCTTCCACC
RLK-like-GFP R	CTAGAGGATCCCCGGATCACAGCTTATTAGATGACAGTTG
SWEET7a-mCherry F	GAATTCTGCAGTCGAATGACTTTTAATAGGGACAATGCT
SWEET7a-mCherry R	CCGCGGTACCGTCGAAACTCTAAAATCACTTCTCGGGT
SWEET14-mCherry F	GAATTCTGCAGTCGAATGACGACTCATTTGGCTTTTG
SWEET14-mCherry R	CCGCGGTACCGTCGAAGAGGCCTCTATGATTGCC
SAMS4--mCherry F	GAATTCTGCAGTCGAATGGAGACTTTCTTGTTCACCTCA
SAMS4-mCherry R	CCGCGGTACCGTCGAAGCTTTAGGCTTGAGGGCCT
ACS2-mCherry F	GAATTCTGCAGTCGAATGGGATTTGAGATTGCAAAGACC
ACS2-mCherry R	CCGCGGTACCGTCGAACGAACTAATGGTGAGGGAGG
PSY1-mCherry F	GAATTCTGCAGTCGAATGTCTGTTGCCTTGTTATGGG
PSY1-mCherry R	CCGCGGTACCGTCGATCTTTGAAGAGAGGCAGTTTTTG
